# Supplementary material for: Cardiac Alarmins as Residual Risk Markers of Atherosclerosis under Hypolipidemic Therapy
Source: Int J Mol Sci. 2022 Sep 22;23(19):11174. doi: 10.3390/ijms231911174 (PMC9569654; doi:10.3390/ijms231911174)
Supplement: Supplementary file 1 [file ijms-23-11174-s001.zip]

Archive with 1 entries (1 files):
- ijms-1877663-supplementary.pdf
